# Supplementary material for: A novel dominant selection system for plant transgenics based on phosphite metabolism catalyzed by bacterial alkaline phosphatase
Source: PLoS One. 2021 Nov 4;16(11):e0259600. doi: 10.1371/journal.pone.0259600 (PMC8568168; doi:10.1371/journal.pone.0259600)
Supplement: S2 File — (XLSX) [file pone.0259600.s011.xlsx]

## Sheet: Sheet1
S2 File. Malachite green- based spectrometric assay to determine the Phi-oxidizing activity of recombinant EcBAP
1. Reaction
		Fig 2
2. OD660 measurement, caculation of Pi production, and determination of the Phi-oxidizing activity of recombinant EcBAP
Reaction		CK	#1	#2	#3	#4	#5	#6	#7	#8	#9	#10
Purified EcBAP (μg)		0	0.5	1	1.5	2	2.5	3	3.5	4	4.5	5
[0.1 μg/μL]
	trial 1	0.001	0.094	0.201	0.288	0.397	0.512	0.64	0.763	0.922	1.054	1.21
OD660	trial 2	0.003	0.095	0.201	0.29	0.395	0.515	0.645	0.759	0.92	1.055	1.208			Pi standard curve
	trial 3	0.001	0.095	0.2	0.289	0.396	0.513	0.642	0.76	0.922	1.053	1.208
	Mean	0.00166667	0.0946667	0.200667	0.289	0.396	0.513333	0.642333	0.760667	0.921333	1.054	1.20867
								y=0.8402x-0.0019
Pi amount (µg)		0.00424502	0.114933	0.241093	0.346227	0.473578	0.613227	0.766762	0.907601	1.09883	1.25672	1.44081
Phi-oxidizing activity		-	0.229866	0.241093	0.230818	0.236789	0.245291	0.255587	0.259315	0.274706	0.279272	0.288162	0.25409	0.0208797
(μg Pi / μg EcBAP)													Mean	SD
3. Plot
Reaction		Phi-oxidizing activity (μg Pi / μg EcBAP)
		Mean	SD
#1	0.229866			Fig 2 E
#2	0.241093
#3	0.230818
#4	0.236789
#5	0.245291
#6	0.255587	0.25409	0.0208797
#7	0.259315
#8	0.274706
#9	0.279272
#10	0.288162
